# Supplementary material for: Absence of Microglial Activation and Maintained Hippocampal Neurogenesis in a Transgenic Mouse Model of Crohn’s Disease
Source: Cells. 2025 Jun 4;14(11):841. doi: 10.3390/cells14110841 (PMC12155506; doi:10.3390/cells14110841)
Supplement: Supplementary file 1 [file cells-14-00841-s001.zip]

Archive with 1 entries (1 files):
- cells-3584380-supplementary.pdf
